# Supplementary material for: Four new species of Trichoderma in the Harzianum clade from northern China
Source: MycoKeys. 2020 Oct 8;73:109–32. doi: 10.3897/mycokeys.73.51424 (PMC7561617; doi:10.3897/mycokeys.73.51424)
Supplement: XML Treatment for Trichoderma lentinulae [file mycokeys.73.51424-treatment1.xml]

<!DOCTYPE tp:taxon-treatment
  PUBLIC "-//TaxonX//DTD Taxonomic Treatment Publishing DTD v0 20100105//EN" "tax-treatment-NSO.dtd">
<tp:taxon-treatment xmlns:tp="http://www.plazi.org/taxpub"><tp:treatment-meta><kwd-group><label>Taxon classification</label><kwd><named-content xmlns:xlink="http://www.w3.org/1999/xlink" content-type="kingdom">Fungi</named-content></kwd><kwd><named-content xmlns:xlink="http://www.w3.org/1999/xlink" content-type="order">Hypocreales</named-content></kwd><kwd><named-content xmlns:xlink="http://www.w3.org/1999/xlink" content-type="family">Hypocreaceae</named-content></kwd></kwd-group><mixed-citation publication-type="journal"><person-group><name><surname>Gu</surname><given-names>Xin</given-names></name><name><surname>Wang</surname><given-names>Rui</given-names></name><name><surname>Sun</surname><given-names>Quan</given-names></name><name><surname>Wu</surname><given-names>Bing</given-names></name><name><surname>Sun</surname><given-names>Jing-Zu</given-names></name></person-group><article-title>Four new species of <italic><tp:taxon-name><tp:taxon-name-part taxon-name-part-type="genus" reg="Trichoderma">Trichoderma</tp:taxon-name-part></tp:taxon-name></italic> in the <italic><tp:taxon-name><tp:taxon-name-part taxon-name-part-type="genus" reg="Harzianum">Harzianum</tp:taxon-name-part></tp:taxon-name></italic> clade from northern China</article-title><source>MycoKeys</source><day>08</day><month>10</month><year>2020</year><volume>73</volume><fpage>109</fpage><lpage>132</lpage><pub-id pub-id-type="doi">10.3897/mycokeys.73.51424</pub-id></mixed-citation></tp:treatment-meta><tp:nomenclature><tp:taxon-name><object-id xmlns:xlink="http://www.w3.org/1999/xlink" content-type="arpha" xlink:type="simple">0AA38324-0ACC-5EC9-87D7-CD71AAE0401C</object-id>
            <tp:taxon-name-part taxon-name-part-type="genus" reg="Trichoderma">Trichoderma</tp:taxon-name-part>
            <tp:taxon-name-part taxon-name-part-type="species" reg="lentinulae">lentinulae</tp:taxon-name-part>
            <object-id xmlns:xlink="http://www.w3.org/1999/xlink" content-type="mycobank" xlink:type="simple">833233</object-id>
          </tp:taxon-name><tp:taxon-authority>Jing Z. Sun &amp; X.Z. Liu</tp:taxon-authority><tp:taxon-status xmlns:xlink="http://www.w3.org/1999/xlink" xlink:type="simple">sp. nov.</tp:taxon-status><xref ref-type="fig" rid="F3">Fig. 2</xref></tp:nomenclature><tp:treatment-sec sec-type="etymology" id="SECID0EG3AE"><title>Etymology.</title><p>Latin, <italic><tp:taxon-name><tp:taxon-name-part taxon-name-part-type="genus" reg="Trichoderma"/><tp:taxon-name-part taxon-name-part-type="species" reg="lentinulae">lentinulae</tp:taxon-name-part></tp:taxon-name></italic>, refers to the host from which the fungus was isolated.</p></tp:treatment-sec><tp:treatment-sec sec-type="material" id="SECID0EW3AE"><title>Type.</title><p>China. Haidian District, Beijing, <named-content xmlns:xlink="http://www.w3.org/1999/xlink" content-type="dwc:verbatimCoordinates" xlink:type="simple"><named-content content-type="geo-json" specific-use="{&#34;type&#34;:&#34;Point&#34;,&#34;coordinates&#34;:[116.327778,39.961111]}" id="NCID0E63AE" xlink:type="simple">39°57'40"N, 116°19'40"E</named-content></named-content>, ca. 27 m elev., from a fruiting body and mushroom spawn of <italic><tp:taxon-name><tp:taxon-name-part taxon-name-part-type="genus" reg="Lentinula">Lentinula</tp:taxon-name-part> <tp:taxon-name-part taxon-name-part-type="species" reg="edodes">edodes</tp:taxon-name-part></tp:taxon-name></italic>, 19 Oct 2018, Jing Z. Sun (<abbrev xmlns:xlink="http://www.w3.org/1999/xlink" content-type="institution" xlink:title="Herbarium Mycologicum Academiae Sinicae" id="ABBRID0EP4AE" xlink:type="simple">HMAS</abbrev> 248256, holotype), ex-type culture <named-content xmlns:xlink="http://www.w3.org/1999/xlink" content-type="dwc:institutional_code" xlink:type="simple">CGMCC</named-content> 3.19847.</p></tp:treatment-sec><tp:treatment-sec sec-type="description" id="SECID0E34AE"><title>Description.</title><p>On <abbrev xmlns:xlink="http://www.w3.org/1999/xlink" xlink:title="cornmeal dextrose agar" id="ABBRID0EC5AE" xlink:type="simple">CMD</abbrev> after 72 h, colony radius 57–58 mm at 25 °C, covering the plate at 30 °C, 4–5 mm at 35 °C. Colony hyaline, weak, indistinctly radial. Aerial hyphae short, inconspicuous. No diffusing pigment noted, odor indistinct (Fig. <xref ref-type="fig" rid="F3">2B</xref>). Conidial production noted after 3 days, scant, effuse in aerial hyphae, becoming blue-green after 7 days. Chlamydospores not observed.</p><p>On PDA after 72 h, colony radius 45–46 mm at 25 °C, mycelium covering the plate at 30 °C, 11–12 mm at 35 °C. Colony white to yellowish-white, regularly circular, indistinctly zonate; mycelium dense and radial. No diffusing pigment, not distinct odor (Fig. <xref ref-type="fig" rid="F3">2A</xref>). Conidial production noted after 3 days, starting around the original inoculum, effuse in the aerial hyphae, first white, turning green after 3 d. Chlamydospores unobserved.</p><fig id="F3" position="float" orientation="portrait"><object-id xmlns:xlink="http://www.w3.org/1999/xlink" content-type="doi" xlink:type="simple">10.3897/mycokeys.73.51424.figure2</object-id><object-id xmlns:xlink="http://www.w3.org/1999/xlink" content-type="arpha" xlink:type="simple">AD99989B-1715-5398-A7B2-5A5C0DF7CE5E</object-id><label>Figure 2.</label><caption><p><italic><tp:taxon-name><tp:taxon-name-part taxon-name-part-type="genus" reg="Trichoderma">Trichoderma</tp:taxon-name-part> <tp:taxon-name-part taxon-name-part-type="species" reg="lentinulae">lentinulae</tp:taxon-name-part></tp:taxon-name></italic> (<named-content xmlns:xlink="http://www.w3.org/1999/xlink" content-type="dwc:institutional_code" xlink:type="simple">CGMCC</named-content> 3.19847). Cultures at 25 °C after 3 days (<bold>A</bold> on PDA <bold>B</bold> on <abbrev xmlns:xlink="http://www.w3.org/1999/xlink" xlink:title="cornmeal dextrose agar" id="ABBRID0EP6AE" xlink:type="simple">CMD</abbrev><bold>C</bold> on <abbrev xmlns:xlink="http://www.w3.org/1999/xlink" xlink:title="synthetic low nutrient agar" id="ABBRID0EV6AE" xlink:type="simple">SNA</abbrev>) <bold>D</bold> conidiation pustules on <abbrev xmlns:xlink="http://www.w3.org/1999/xlink" xlink:title="cornmeal dextrose agar" id="ABBRID0E26AE" xlink:type="simple">CMD</abbrev> after 10 days <bold>E</bold> conidiation pustules on <abbrev xmlns:xlink="http://www.w3.org/1999/xlink" xlink:title="cornmeal dextrose agar" id="ABBRID0ECAAG" xlink:type="simple">CMD</abbrev> after 10 d <bold>F</bold> conidiophores <bold>G–I</bold> Conidiophores and phialides <bold>J</bold> conidia <bold>K–M</bold> chlamydospores. Scale bars: 25 µm (<bold>F</bold>); 10 µm (<bold>G–M</bold>).</p></caption><graphic xmlns:xlink="http://www.w3.org/1999/xlink" xlink:href="mycokeys-73-109-g003.jpg" position="float" orientation="portrait" xlink:type="simple" id="oo_461092.jpg"><uri content-type="original_file" xlink:type="simple">https://binary.pensoft.net/fig/461092</uri></graphic></fig><p>On <abbrev xmlns:xlink="http://www.w3.org/1999/xlink" xlink:title="synthetic low nutrient agar" id="ABBRID0EZAAG" xlink:type="simple">SNA</abbrev> after 72 h, colony radius 51–52 mm at 25 °C, 52–53 mm at 30 °C, 4–5 mm at 35 °C. Colony hyaline, indistinctly zonate; mycelium loose, especially at the margin. Aerial hyphae loose. No diffusing pigment, not distinct odor (Fig. <xref ref-type="fig" rid="F3">2C</xref>). Conidial production noted after 2 days, starting around the inoculum, effuse in the aerial hyphae. Small pustules formed around the inoculum, first white, turning green after 3 d, with hairs protruding beyond the surface. Conidiophores pyramidal with opposing branches, less frequently solitary, closely-spaced branches, each branch, and the main axis terminating in 2–5 cruciately to nearly verticillately disposed phialides (Fig. <xref ref-type="fig" rid="F3">2F, H, I</xref>). Phialides ampulliform, typically strongly constricted below the tip, less frequently lageniform and then usually apex and inequilateral to strongly curved, hyaline, (3.5–)4.0–6.0(–6.5) × (2.0–)2.5–3.0(–3.5) µm (<italic>x̄</italic>= 4.5 × 3.0 μm, n = 30), length/width ratio (1.5–)2.0–3.0(–5.0) (<italic>x̄</italic>= 2.0, n = 30), base 1.0–2.5 μm (<italic>x̄</italic>= 1.5 μm)(Fig. <xref ref-type="fig" rid="F3">2G, H, I</xref>). Conidia ovoid to globose, smooth, hyaline when young, becoming green to dark green with age, (2.0–)2.5–3.0(–3.5) × (1.5–)2.0–2.5(–3.0) µm (<italic>x̄</italic>= 2.5 × 2.2 μm, n = 50), length/width ratio (1.0–)1.1–1.4 (–1.5) (<italic>x̄</italic>= 1.2, n = 50) (Fig. <xref ref-type="fig" rid="F3">2J</xref>). Chlamydospores common, apex or intercalary, ellipsoid or subglobose, (3.5–)5.0–6.5(–7.0) × (3.0–)4.0–5.0(–6.0) µm (<italic>x̄</italic>= 5.5 × 4.5 μm, n = 30), length/width ratio (1.0–)1.2–1.5 (–1.7) (<italic>x̄</italic>= 1.2, n = 30) (Fig. <xref ref-type="fig" rid="F3">2K–M</xref>).</p></tp:treatment-sec><tp:treatment-sec sec-type="Additional specimen examined" id="SECID0E6BAG"><title>Additional specimen examined.</title><p>China. Haidian District, Beijing, <named-content xmlns:xlink="http://www.w3.org/1999/xlink" content-type="dwc:verbatimCoordinates" xlink:type="simple"><named-content content-type="geo-json" specific-use="{&#34;type&#34;:&#34;Point&#34;,&#34;coordinates&#34;:[116.327778,39.961111]}" id="NCID0EICAG" xlink:type="simple">39°57'40"N, 116°19'40"E</named-content></named-content>, ca. 27 m elev., From a fruiting body and mushroom spawn of <italic><tp:taxon-name><tp:taxon-name-part taxon-name-part-type="genus" reg="Lentinula">Lentinula</tp:taxon-name-part> <tp:taxon-name-part taxon-name-part-type="species" reg="edodes">edodes</tp:taxon-name-part></tp:taxon-name></italic>, 19 Oct 2018, Jing Z. Sun, living culture <named-content xmlns:xlink="http://www.w3.org/1999/xlink" content-type="dwc:institutional_code" xlink:type="simple">CGMCC</named-content> 3.19848; Xixia District, Yinchuan, Ningxia Hui Autonomous Region, <named-content xmlns:xlink="http://www.w3.org/1999/xlink" content-type="dwc:verbatimCoordinates" xlink:type="simple"><named-content content-type="geo-json" specific-use="{&#34;type&#34;:&#34;Point&#34;,&#34;coordinates&#34;:[106.159167,38.647778]}" id="NCID0EDDAG" xlink:type="simple">38°38'52"N, 106°9'33"E</named-content></named-content>, ca. 1127 m elev., from rhizosphere soil of <tp:taxon-name><tp:taxon-name-part taxon-name-part-type="genus" reg="Lycium">Lycium</tp:taxon-name-part> <tp:taxon-name-part taxon-name-part-type="species" reg="chinois">chinois</tp:taxon-name-part></tp:taxon-name>, 17 Oct 2018, Jing Z. Sun, living culture <named-content xmlns:xlink="http://www.w3.org/1999/xlink" content-type="dwc:institutional_code" xlink:type="simple">CGMCC</named-content> 3.19699; ibid., living culture <named-content xmlns:xlink="http://www.w3.org/1999/xlink" content-type="dwc:institutional_code" xlink:type="simple">CGMCC</named-content> 3.19670.</p></tp:treatment-sec><tp:treatment-sec sec-type="Teleomorph" id="SECID0ECEAG"><title>Teleomorph.</title><p>Undetermined.</p></tp:treatment-sec><tp:treatment-sec sec-type="notes" id="SECID0EHEAG"><title>Note.</title><p>The species is characterized by tree-like conidiophores, phialides verticillate or in whorls of 3–4, spindle-like to fusiform phialides (4.0–6.0 × 2.5–3.0 μm) and ovoid to subglobose conidia. Differs from <italic><tp:taxon-name><tp:taxon-name-part taxon-name-part-type="genus" reg="Trichoderma">T.</tp:taxon-name-part> <tp:taxon-name-part taxon-name-part-type="species" reg="lixii">lixii</tp:taxon-name-part></tp:taxon-name></italic> by shorter and wider phialides and smaller conidia. Differs from <italic><tp:taxon-name><tp:taxon-name-part taxon-name-part-type="genus" reg="Trichoderma">Trichoderma</tp:taxon-name-part> <tp:taxon-name-part taxon-name-part-type="species" reg="xixiacum">xixiacum</tp:taxon-name-part></tp:taxon-name></italic> by compact, relatively smaller phialides, and the pustules not forming distinctly zonate of pustules on <abbrev xmlns:xlink="http://www.w3.org/1999/xlink" xlink:title="synthetic low nutrient agar" id="ABBRID0EDFAG" xlink:type="simple">SNA</abbrev>.</p></tp:treatment-sec></tp:taxon-treatment>
