# Supplementary material for: Four new species of Trichoderma in the Harzianum clade from northern China
Source: MycoKeys. 2020 Oct 8;73:109–32. doi: 10.3897/mycokeys.73.51424 (PMC7561617; doi:10.3897/mycokeys.73.51424)
Supplement: XML Treatment for Trichoderma vermifimicola [file mycokeys.73.51424-treatment2.xml]

<!DOCTYPE tp:taxon-treatment
  PUBLIC "-//TaxonX//DTD Taxonomic Treatment Publishing DTD v0 20100105//EN" "tax-treatment-NSO.dtd">
<tp:taxon-treatment xmlns:tp="http://www.plazi.org/taxpub"><tp:treatment-meta><kwd-group><label>Taxon classification</label><kwd><named-content xmlns:xlink="http://www.w3.org/1999/xlink" content-type="kingdom">Fungi</named-content></kwd><kwd><named-content xmlns:xlink="http://www.w3.org/1999/xlink" content-type="order">Hypocreales</named-content></kwd><kwd><named-content xmlns:xlink="http://www.w3.org/1999/xlink" content-type="family">Hypocreaceae</named-content></kwd></kwd-group><mixed-citation publication-type="journal"><person-group><name><surname>Gu</surname><given-names>Xin</given-names></name><name><surname>Wang</surname><given-names>Rui</given-names></name><name><surname>Sun</surname><given-names>Quan</given-names></name><name><surname>Wu</surname><given-names>Bing</given-names></name><name><surname>Sun</surname><given-names>Jing-Zu</given-names></name></person-group><article-title>Four new species of <italic><tp:taxon-name><tp:taxon-name-part taxon-name-part-type="genus" reg="Trichoderma">Trichoderma</tp:taxon-name-part></tp:taxon-name></italic> in the <italic><tp:taxon-name><tp:taxon-name-part taxon-name-part-type="genus" reg="Harzianum">Harzianum</tp:taxon-name-part></tp:taxon-name></italic> clade from northern China</article-title><source>MycoKeys</source><day>08</day><month>10</month><year>2020</year><volume>73</volume><fpage>109</fpage><lpage>132</lpage><pub-id pub-id-type="doi">10.3897/mycokeys.73.51424</pub-id></mixed-citation></tp:treatment-meta><tp:nomenclature><tp:taxon-name><object-id xmlns:xlink="http://www.w3.org/1999/xlink" content-type="arpha" xlink:type="simple">F20EA222-A753-5CD4-ABBF-A000DCDE66A2</object-id>
            <tp:taxon-name-part taxon-name-part-type="genus" reg="Trichoderma">Trichoderma</tp:taxon-name-part>
            <tp:taxon-name-part taxon-name-part-type="species" reg="vermifimicola">vermifimicola</tp:taxon-name-part>
            <object-id xmlns:xlink="http://www.w3.org/1999/xlink" content-type="mycobank" xlink:type="simple">833234</object-id>
          </tp:taxon-name><tp:taxon-authority>Jing Z. Sun &amp; X.Z. Liu</tp:taxon-authority><tp:taxon-status xmlns:xlink="http://www.w3.org/1999/xlink" xlink:type="simple">sp. nov.</tp:taxon-status><xref ref-type="fig" rid="F4">Fig. 3</xref></tp:nomenclature><tp:treatment-sec sec-type="etymology" id="SECID0EUGAG"><title>Etymology.</title><p>Latin, <italic><tp:taxon-name><tp:taxon-name-part taxon-name-part-type="genus" reg="Trichoderma"/><tp:taxon-name-part taxon-name-part-type="species" reg="vermifimicola">vermifimicola</tp:taxon-name-part></tp:taxon-name></italic>, refers to the habitat of the type species.</p></tp:treatment-sec><tp:treatment-sec sec-type="material" id="SECID0EEHAG"><title>Type.</title><p>China. Yongning, Yinchuan, the Ningxia Hui Autonomous Region, <named-content xmlns:xlink="http://www.w3.org/1999/xlink" content-type="dwc:verbatimCoordinates" xlink:type="simple"><named-content content-type="geo-json" specific-use="{&#34;type&#34;:&#34;Point&#34;,&#34;coordinates&#34;:[116.393611,40.011389]}" id="NCID0ENHAG" xlink:type="simple">40°0'41"N, 116°23'37"E</named-content></named-content>, ca. 1678 m elev., from the substrates for earthworm cultivation, 18 Oct 2018, Jing Z. Sun (<abbrev xmlns:xlink="http://www.w3.org/1999/xlink" content-type="institution" xlink:title="Herbarium Mycologicum Academiae Sinicae" id="ABBRID0ESHAG" xlink:type="simple">HMAS</abbrev> 248255, holotype), ex-type culture <named-content xmlns:xlink="http://www.w3.org/1999/xlink" content-type="dwc:institutional_code" xlink:type="simple">CGMCC</named-content> 3.19694.</p></tp:treatment-sec><tp:treatment-sec sec-type="description" id="SECID0E6HAG"><title>Description.</title><p>On <abbrev xmlns:xlink="http://www.w3.org/1999/xlink" xlink:title="cornmeal dextrose agar" id="ABBRID0EFIAG" xlink:type="simple">CMD</abbrev> after 72 h, colony radius 49–51 mm at 25 °C, 51–52 mm at 30 °C, 4–5 mm at 35 °C. Colony hyaline, irregularly circular, indistinctly zonate; mycelium loose. Aerial hyphae short, inconspicuous. No diffusing pigment, not distinct odor. Conidial production noted after 3 days, starting around the inoculum (Fig. <xref ref-type="fig" rid="F4">3B</xref>). Small pustules formed at the colony margin, first white, turning blue-green after 7 d, with hairs protruding beyond the surface. Chlamydospores unobserved.</p><fig id="F4" position="float" orientation="portrait"><object-id xmlns:xlink="http://www.w3.org/1999/xlink" content-type="doi" xlink:type="simple">10.3897/mycokeys.73.51424.figure3</object-id><object-id xmlns:xlink="http://www.w3.org/1999/xlink" content-type="arpha" xlink:type="simple">C96F188A-DDB1-526B-BBD4-E178DC1B281A</object-id><label>Figure 3.</label><caption><p><italic><tp:taxon-name><tp:taxon-name-part taxon-name-part-type="genus" reg="Trichoderma">Trichoderma</tp:taxon-name-part> <tp:taxon-name-part taxon-name-part-type="species" reg="vermifimicola">vermifimicola</tp:taxon-name-part></tp:taxon-name></italic> (<named-content xmlns:xlink="http://www.w3.org/1999/xlink" content-type="dwc:institutional_code" xlink:type="simple">CGMCC</named-content> 3.19694). Cultures at 25 °C after 3 days (<bold>A</bold> on PDA <bold>B</bold> on <abbrev xmlns:xlink="http://www.w3.org/1999/xlink" xlink:title="cornmeal dextrose agar" id="ABBRID0EMJAG" xlink:type="simple">CMD</abbrev><bold>C</bold> on <abbrev xmlns:xlink="http://www.w3.org/1999/xlink" xlink:title="synthetic low nutrient agar" id="ABBRID0ESJAG" xlink:type="simple">SNA</abbrev>) <bold>D</bold> conidiation pustules on <abbrev xmlns:xlink="http://www.w3.org/1999/xlink" xlink:title="cornmeal dextrose agar" id="ABBRID0EYJAG" xlink:type="simple">CMD</abbrev> after 10 days <bold>E</bold> conidiation pustules on <abbrev xmlns:xlink="http://www.w3.org/1999/xlink" xlink:title="synthetic low nutrient agar" id="ABBRID0E5JAG" xlink:type="simple">SNA</abbrev> after 10 d <bold>F, H</bold> conidiophores <bold>G, J, K</bold> conidiophores and phialides <bold>I</bold> conidia. Scale bars: 25 µm (<bold>F, H</bold>); 10 µm (<bold>G, J–K</bold>).</p></caption><graphic xmlns:xlink="http://www.w3.org/1999/xlink" xlink:href="mycokeys-73-109-g004.jpg" position="float" orientation="portrait" xlink:type="simple" id="oo_461093.jpg"><uri content-type="original_file" xlink:type="simple">https://binary.pensoft.net/fig/461093</uri></graphic></fig><p>On PDA after 72 h, colony radius 55–58 mm at 25 °C, 55–56 mm at 30 °C, 5–6 mm at 35 °C. Colony white-green to bright green, regularly circular, distinctly zonate; mycelium dense and radial. Aerial hyphae short, inconspicuous. No diffusing pigment, not distinct odor. Conidial production noted after 2 days, starting around the inoculum, effuse in the aerial hyphae, first white, turning green after 2 d (Fig. <xref ref-type="fig" rid="F4">3A</xref>). Chlamydospores unobserved.</p><p>On <abbrev xmlns:xlink="http://www.w3.org/1999/xlink" xlink:title="synthetic low nutrient agar" id="ABBRID0EZKAG" xlink:type="simple">SNA</abbrev> after 72﻿﻿ h, colony radius 48–50 mm at 25 °C, 51–52 mm at 30 °C, 3–4 mm at 35 °C. Colony hyaline, regularly circular, distinctly zonate; mycelium loose, especially at the margin. Aerial hyphae short, inconspicuous. No diffusing pigment, not distinct odor. Conidial production noted after 2 days, starting around the inoculum, effuse in the aerial hyphae. Small pustules formed along with two concentric rings, first white, turning yellow-green after 3 d, with hairs protruding beyond the surface (Fig. <xref ref-type="fig" rid="F4">3C</xref>). Conidiophores pyramidal with opposing branches, the distance between branches relatively large, each branch terminating in a whorl of 2–3 phialides, phialides sometimes solitary on the main axis (Fig. <xref ref-type="fig" rid="F4">3F, H, K</xref>); whorls typically cruciate, but often nearly verticillate (Fig. <xref ref-type="fig" rid="F4">3K</xref>); rarely conidiophores nodose and phialides disposed in more or less botryose clusters (Fig. <xref ref-type="fig" rid="F4">3H</xref>). Phialides ampulliform to lageniform, often constricted below the tip to form a narrow neck, hyaline, (4.4–)5.0–10.5(–11.2) × (2.0–)2.5–3.0(–3.5) µm (<italic>x̄</italic>= 6.6 × 2.7 μm, n = 30), length/width ratio (1.5–)1.8–2.8(–5.3) (<italic>x̄</italic>= 2.4, n = 30), base 1.6–2.5 μm (<italic>x̄</italic>= 1.9 μm) (Fig. <xref ref-type="fig" rid="F4">3G, I, K</xref>). Conidia ovoid to subglobose, smooth, hyaline when young, becoming green to dark green with age, (2.0–)2.3–2.6(–3.0) × (1.5–)2.0–2.4(–2.8) µm (<italic>x̄</italic>= 2.4 × 2.2 μm, n = 50), length/width ratio (1.0–)1.1–1.4(–1.7) (<italic>x̄</italic>= 1.2, n = 50) (Fig. <xref ref-type="fig" rid="F4">3J</xref>). Chlamydospores unobserved. No odor; no diffusing pigment observed.</p></tp:treatment-sec><tp:treatment-sec sec-type="Additional specimen examined" id="SECID0E6LAG"><title>Additional specimen examined.</title><p>China. Xixia District, Yinchuan, Ningxia Hui Autonomous Region, <named-content xmlns:xlink="http://www.w3.org/1999/xlink" content-type="dwc:verbatimCoordinates" xlink:type="simple"><named-content content-type="geo-json" specific-use="{&#34;type&#34;:&#34;Point&#34;,&#34;coordinates&#34;:[106.159167,38.647778]}" id="NCID0EIMAG" xlink:type="simple">38°38'52"N, 106°9'33"E</named-content></named-content>, ca. 1127 m elev., from rhizosphere soil of <tp:taxon-name><tp:taxon-name-part taxon-name-part-type="genus" reg="Lycium">Lycium</tp:taxon-name-part> <tp:taxon-name-part taxon-name-part-type="species" reg="chinois">chinois</tp:taxon-name-part></tp:taxon-name>, 17 Oct 2018, Jing Z. Sun, living <named-content xmlns:xlink="http://www.w3.org/1999/xlink" content-type="dwc:institutional_code" xlink:type="simple">CGMCC</named-content> 3.19697.</p></tp:treatment-sec><tp:treatment-sec sec-type="Teleomorph" id="SECID0E6MAG"><title>Teleomorph.</title><p>Undetermined.</p></tp:treatment-sec><tp:treatment-sec sec-type="notes" id="SECID0EENAG"><title>Note.</title><p>Characterized by tree-like conidiophores, verticillate or in whorls of 3–4, ampulliform to lageniform phialides (5.0–10.5 × 2.5–3.0 μm), ovoid to subglobose conidia (2.4–2.6 × 2.0–2.5 μm). Differs from <italic><tp:taxon-name><tp:taxon-name-part taxon-name-part-type="genus" reg="Trichoderma">Trichoderma</tp:taxon-name-part> <tp:taxon-name-part taxon-name-part-type="species" reg="simmonsii">simmonsii</tp:taxon-name-part></tp:taxon-name></italic> by forming loose branches in whorls, relatively longer and thinner phialides, smaller conidia, and the fewer pustules on <abbrev xmlns:xlink="http://www.w3.org/1999/xlink" xlink:title="synthetic low nutrient agar" id="ABBRID0EVNAG" xlink:type="simple">SNA</abbrev>.</p></tp:treatment-sec></tp:taxon-treatment>
