# Supplementary material for: Four new species of Trichoderma in the Harzianum clade from northern China
Source: MycoKeys. 2020 Oct 8;73:109–32. doi: 10.3897/mycokeys.73.51424 (PMC7561617; doi:10.3897/mycokeys.73.51424)
Supplement: XML Treatment for Trichoderma xixiacum [file mycokeys.73.51424-treatment3.xml]

<!DOCTYPE tp:taxon-treatment
  PUBLIC "-//TaxonX//DTD Taxonomic Treatment Publishing DTD v0 20100105//EN" "tax-treatment-NSO.dtd">
<tp:taxon-treatment xmlns:tp="http://www.plazi.org/taxpub"><tp:treatment-meta><kwd-group><label>Taxon classification</label><kwd><named-content xmlns:xlink="http://www.w3.org/1999/xlink" content-type="kingdom">Fungi</named-content></kwd><kwd><named-content xmlns:xlink="http://www.w3.org/1999/xlink" content-type="order">Hypocreales</named-content></kwd><kwd><named-content xmlns:xlink="http://www.w3.org/1999/xlink" content-type="family">Hypocreaceae</named-content></kwd></kwd-group><mixed-citation publication-type="journal"><person-group><name><surname>Gu</surname><given-names>Xin</given-names></name><name><surname>Wang</surname><given-names>Rui</given-names></name><name><surname>Sun</surname><given-names>Quan</given-names></name><name><surname>Wu</surname><given-names>Bing</given-names></name><name><surname>Sun</surname><given-names>Jing-Zu</given-names></name></person-group><article-title>Four new species of <italic><tp:taxon-name><tp:taxon-name-part taxon-name-part-type="genus" reg="Trichoderma">Trichoderma</tp:taxon-name-part></tp:taxon-name></italic> in the <italic><tp:taxon-name><tp:taxon-name-part taxon-name-part-type="genus" reg="Harzianum">Harzianum</tp:taxon-name-part></tp:taxon-name></italic> clade from northern China</article-title><source>MycoKeys</source><day>08</day><month>10</month><year>2020</year><volume>73</volume><fpage>109</fpage><lpage>132</lpage><pub-id pub-id-type="doi">10.3897/mycokeys.73.51424</pub-id></mixed-citation></tp:treatment-meta><tp:nomenclature><tp:taxon-name><object-id xmlns:xlink="http://www.w3.org/1999/xlink" content-type="arpha" xlink:type="simple">E6B880C9-D090-5DE6-A633-F72AFF924701</object-id>
            <tp:taxon-name-part taxon-name-part-type="genus" reg="Trichoderma">Trichoderma</tp:taxon-name-part>
            <tp:taxon-name-part taxon-name-part-type="species" reg="xixiacum">xixiacum</tp:taxon-name-part>
            <object-id xmlns:xlink="http://www.w3.org/1999/xlink" content-type="mycobank" xlink:type="simple">833235</object-id>
          </tp:taxon-name><tp:taxon-authority>Jing Z. Sun &amp; X.Z. Liu</tp:taxon-authority><tp:taxon-status xmlns:xlink="http://www.w3.org/1999/xlink" xlink:type="simple">sp. nov.</tp:taxon-status><xref ref-type="fig" rid="F5">Fig. 4</xref></tp:nomenclature><tp:treatment-sec sec-type="etymology" id="SECID0EGPAG"><title>Etymology.</title><p>Latin, <italic><tp:taxon-name><tp:taxon-name-part taxon-name-part-type="genus" reg="Trichoderma"/><tp:taxon-name-part taxon-name-part-type="species" reg="xixiacum">xixiacum</tp:taxon-name-part></tp:taxon-name></italic>, refers to the type locality.</p></tp:treatment-sec><tp:treatment-sec sec-type="material" id="SECID0EWPAG"><title>Type.</title><p>China. Xixia District, Yinchuan, Ningxia Hui Autonomous Region, <named-content xmlns:xlink="http://www.w3.org/1999/xlink" content-type="dwc:verbatimCoordinates" xlink:type="simple"><named-content content-type="geo-json" specific-use="{&#34;type&#34;:&#34;Point&#34;,&#34;coordinates&#34;:[106.159167,38.647778]}" id="NCID0E6PAG" xlink:type="simple">38°38'52"N, 106°9'33"E</named-content></named-content>, ca. 1127 m elev., from rhizosphere soil of <italic><tp:taxon-name><tp:taxon-name-part taxon-name-part-type="genus" reg="Lycium">Lycium</tp:taxon-name-part> <tp:taxon-name-part taxon-name-part-type="species" reg="chinois">chinois</tp:taxon-name-part></tp:taxon-name></italic>, 17 Oct 2018, Jing Z. Sun (<abbrev xmlns:xlink="http://www.w3.org/1999/xlink" content-type="institution" xlink:title="Herbarium Mycologicum Academiae Sinicae" id="ABBRID0EPQAG" xlink:type="simple">HMAS</abbrev> 248253, holotype), ex-type culture <named-content xmlns:xlink="http://www.w3.org/1999/xlink" content-type="dwc:institutional_code" xlink:type="simple">CGMCC</named-content> 3.19697.</p></tp:treatment-sec><tp:treatment-sec sec-type="description" id="SECID0E3QAG"><title>Description.</title><p>On <abbrev xmlns:xlink="http://www.w3.org/1999/xlink" xlink:title="cornmeal dextrose agar" id="ABBRID0ECRAG" xlink:type="simple">CMD</abbrev> after 72 h, colony radius 55–56 mm at 25 °C, covering the plate at 30 °C, 9–11 mm at 35 °C. Colony hyaline, indistinctly zonate, mycelia loose. Aerial hyphae short, inconspicuous. No diffusing pigment, not distinct odor (Fig. <xref ref-type="fig" rid="F5">4B</xref>). Conidial production noted after 3 days, effuse in aerial hyphae, becoming blue-green after 4 days. Chlamydospores unobserved.</p><fig id="F5" position="float" orientation="portrait"><object-id xmlns:xlink="http://www.w3.org/1999/xlink" content-type="doi" xlink:type="simple">10.3897/mycokeys.73.51424.figure4</object-id><object-id xmlns:xlink="http://www.w3.org/1999/xlink" content-type="arpha" xlink:type="simple">CA0B6671-4D71-5BCA-8B54-90FEF06A352C</object-id><label>Figure 4.</label><caption><p><italic><tp:taxon-name><tp:taxon-name-part taxon-name-part-type="genus" reg="Trichoderma">Trichoderma</tp:taxon-name-part> <tp:taxon-name-part taxon-name-part-type="species" reg="xixiacum">xixiacum</tp:taxon-name-part></tp:taxon-name></italic> (<named-content xmlns:xlink="http://www.w3.org/1999/xlink" content-type="dwc:institutional_code" xlink:type="simple">CGMCC</named-content> 3.19697). Cultures at 25 °C after 3 d (<bold>A</bold> on PDA <bold>B</bold> on <abbrev xmlns:xlink="http://www.w3.org/1999/xlink" xlink:title="cornmeal dextrose agar" id="ABBRID0EJSAG" xlink:type="simple">CMD</abbrev><bold>C</bold> on <abbrev xmlns:xlink="http://www.w3.org/1999/xlink" xlink:title="synthetic low nutrient agar" id="ABBRID0EPSAG" xlink:type="simple">SNA</abbrev>) <bold>D</bold> conidiation pustules on <abbrev xmlns:xlink="http://www.w3.org/1999/xlink" xlink:title="cornmeal dextrose agar" id="ABBRID0EVSAG" xlink:type="simple">CMD</abbrev> after 10 d <bold>E</bold> conidiation pustules on <abbrev xmlns:xlink="http://www.w3.org/1999/xlink" xlink:title="synthetic low nutrient agar" id="ABBRID0E2SAG" xlink:type="simple">SNA</abbrev> after 10 d <bold>F, G, I</bold> conidiophores and phialides <bold>H</bold> conidia. Scale bars: 10 µm (<bold>F, G</bold>); 10 µm (<bold>H, I</bold>).</p></caption><graphic xmlns:xlink="http://www.w3.org/1999/xlink" xlink:href="mycokeys-73-109-g005.jpg" position="float" orientation="portrait" xlink:type="simple" id="oo_461094.jpg"><uri content-type="original_file" xlink:type="simple">https://binary.pensoft.net/fig/461094</uri></graphic></fig><p>On PDA after 72 h, colony radius 59–60 mm at 25 °C, covering the plate at 30 °C, 7–8 mm at 35 °C. Colony white to yellow-white, regularly circular, indistinctly zonate; mycelium dense and radial. Aerial hyphae conspicuous. No diffusing pigment, not distinct odor (Fig. <xref ref-type="fig" rid="F5">4A</xref>). Conidial production noted after 3 days, starting around the original inoculum, effuse in the aerial hyphae, first white, turning blue-green after 7 d. Chlamydospores unobserved.</p><p>On <abbrev xmlns:xlink="http://www.w3.org/1999/xlink" xlink:title="synthetic low nutrient agar" id="ABBRID0EUTAG" xlink:type="simple">SNA</abbrev> after 72 h, colony radius 51–52 mm at 25 °C, 52–53 mm at 30 °C, 4–5 mm at 35 °C. Colony hyaline, indistinctly zonate; mycelium loose, especially at the margin. Aerial hyphae short. No diffusing pigment, not distinct odor (Fig. <xref ref-type="fig" rid="F5">4C</xref>). Conidial production noted after 2 days, starting around the inoculum, effuse in the aerial hyphae. Small pustules formed around the inoculum, first white, turning green after 3 d, with hairs protruding beyond the surface. Conidiophores pyramidal with opposing branches, less frequently solitary, closely-spaced branches, each branch, and the main axis terminating in 2–5 cruciately to nearly verticillately disposed phialides (Fig. <xref ref-type="fig" rid="F5">4F, G, I</xref>). Phialides ampulliform to lageniform, often constricted below the tip to form a narrow neck, hyaline, (3.2–)3.5–7.0(–9.3) × (2.3–)2.6–3.3(–3.6) µm (<italic>x̄</italic>= 5.0 × 3.0 μm, n = 50), length/width ratio (1.2–)1.5–2.5(–4) (<italic>x̄</italic>= 1.8, n = 50), base 1.6–2.2 μm (<italic>x̄</italic>= 1.8 μm, n = 50) (Fig. <xref ref-type="fig" rid="F5">4I</xref>). Conidia subglobose to globose, smooth, hyaline when young, becoming green to dark green with age, (2.0–)2.3–2.7(–3.0) × (1.6–)2.0–2.6(–3.0) µm (<italic>x̄</italic>= 2.5 × 2.2 μm, n = 50), length/width ratio 1.0–1.3(–1.7) (<italic>x̄</italic>= 1.1, n = 50) (Fig. <xref ref-type="fig" rid="F5">4H</xref>). Chlamydospores unobserved. No odor; no diffusing pigment observed.</p></tp:treatment-sec><tp:treatment-sec sec-type="Additional specimen examined" id="SECID0ESUAG"><title>Additional specimen examined.</title><p>China. Xixia District, Yinchuan, Ningxia Hui Autonomous Region, <named-content xmlns:xlink="http://www.w3.org/1999/xlink" content-type="dwc:verbatimCoordinates" xlink:type="simple"><named-content content-type="geo-json" specific-use="{&#34;type&#34;:&#34;Point&#34;,&#34;coordinates&#34;:[106.159167,38.647778]}" id="NCID0E2UAG" xlink:type="simple">38°38'52"N, 106°9'33"E</named-content></named-content>, ca. 1127 m elev., from rhizosphere soil of <italic><tp:taxon-name><tp:taxon-name-part taxon-name-part-type="genus" reg="Lycium">Lycium</tp:taxon-name-part> <tp:taxon-name-part taxon-name-part-type="species" reg="chinois">chinois</tp:taxon-name-part></tp:taxon-name></italic>, 17 Oct 2018, Jing Z. Sun, living <named-content xmlns:xlink="http://www.w3.org/1999/xlink" content-type="dwc:institutional_code" xlink:type="simple">CGMCC</named-content> 3.19697.</p></tp:treatment-sec><tp:treatment-sec sec-type="Teleomorph" id="SECID0ETVAG"><title>Teleomorph.</title><p>Undetermined.</p></tp:treatment-sec><tp:treatment-sec sec-type="notes" id="SECID0EYVAG"><title>Note.</title><p>Characterized by tree-like conidiophores, verticillate or in whorls of 3–4, ampulliform to lageniform phialides (3.5–7.0 × 2.6–3.4 μm), subglobose to globose conidia (2.2–2.6 × 2.0–2.4 μm). Differs from <italic><tp:taxon-name><tp:taxon-name-part taxon-name-part-type="genus" reg="Trichoderma">Trichoderma</tp:taxon-name-part> <tp:taxon-name-part taxon-name-part-type="species" reg="lentinulae">lentinulae</tp:taxon-name-part></tp:taxon-name></italic> by compact, relatively smaller phialides, and the character of pustules on <abbrev xmlns:xlink="http://www.w3.org/1999/xlink" xlink:title="synthetic low nutrient agar" id="ABBRID0EJWAG" xlink:type="simple">SNA</abbrev>. Differs from <italic><tp:taxon-name><tp:taxon-name-part taxon-name-part-type="genus" reg="Trichoderma">Trichoderma</tp:taxon-name-part> <tp:taxon-name-part taxon-name-part-type="species" reg="lixii">lixii</tp:taxon-name-part></tp:taxon-name></italic> by shorter and wider phialides and smaller conidia.</p></tp:treatment-sec></tp:taxon-treatment>
