# Supplementary material for: Four new species of Trichoderma in the Harzianum clade from northern China
Source: MycoKeys. 2020 Oct 8;73:109–32. doi: 10.3897/mycokeys.73.51424 (PMC7561617; doi:10.3897/mycokeys.73.51424)
Supplement: XML Treatment for Trichoderma zelobreve [file mycokeys.73.51424-treatment4.xml]

<!DOCTYPE tp:taxon-treatment
  PUBLIC "-//TaxonX//DTD Taxonomic Treatment Publishing DTD v0 20100105//EN" "tax-treatment-NSO.dtd">
<tp:taxon-treatment xmlns:tp="http://www.plazi.org/taxpub"><tp:treatment-meta><kwd-group><label>Taxon classification</label><kwd><named-content xmlns:xlink="http://www.w3.org/1999/xlink" content-type="kingdom">Fungi</named-content></kwd><kwd><named-content xmlns:xlink="http://www.w3.org/1999/xlink" content-type="order">Hypocreales</named-content></kwd><kwd><named-content xmlns:xlink="http://www.w3.org/1999/xlink" content-type="family">Hypocreaceae</named-content></kwd></kwd-group><mixed-citation publication-type="journal"><person-group><name><surname>Gu</surname><given-names>Xin</given-names></name><name><surname>Wang</surname><given-names>Rui</given-names></name><name><surname>Sun</surname><given-names>Quan</given-names></name><name><surname>Wu</surname><given-names>Bing</given-names></name><name><surname>Sun</surname><given-names>Jing-Zu</given-names></name></person-group><article-title>Four new species of <italic><tp:taxon-name><tp:taxon-name-part taxon-name-part-type="genus" reg="Trichoderma">Trichoderma</tp:taxon-name-part></tp:taxon-name></italic> in the <italic><tp:taxon-name><tp:taxon-name-part taxon-name-part-type="genus" reg="Harzianum">Harzianum</tp:taxon-name-part></tp:taxon-name></italic> clade from northern China</article-title><source>MycoKeys</source><day>08</day><month>10</month><year>2020</year><volume>73</volume><fpage>109</fpage><lpage>132</lpage><pub-id pub-id-type="doi">10.3897/mycokeys.73.51424</pub-id></mixed-citation></tp:treatment-meta><tp:nomenclature><tp:taxon-name><object-id xmlns:xlink="http://www.w3.org/1999/xlink" content-type="arpha" xlink:type="simple">6CE22E31-B776-5834-97A4-36AAE0236F30</object-id>
            <tp:taxon-name-part taxon-name-part-type="genus" reg="Trichoderma">Trichoderma</tp:taxon-name-part>
            <tp:taxon-name-part taxon-name-part-type="species" reg="zelobreve">zelobreve</tp:taxon-name-part>
            <object-id xmlns:xlink="http://www.w3.org/1999/xlink" content-type="mycobank" xlink:type="simple">833236</object-id>
          </tp:taxon-name><tp:taxon-authority>Jing Z. Sun &amp; X.Z. Liu</tp:taxon-authority><tp:taxon-status xmlns:xlink="http://www.w3.org/1999/xlink" xlink:type="simple">sp. nov.</tp:taxon-status><xref ref-type="fig" rid="F6">Fig. 5</xref></tp:nomenclature><tp:treatment-sec sec-type="etymology" id="SECID0EFYAG"><title>Etymology.</title><p>Greek <italic>zelo</italic>, meaning emulation + <italic><tp:taxon-name><tp:taxon-name-part taxon-name-part-type="genus" reg="Trichoderma"/><tp:taxon-name-part taxon-name-part-type="species" reg="breve">breve</tp:taxon-name-part></tp:taxon-name></italic>, referred to <italic><tp:taxon-name><tp:taxon-name-part taxon-name-part-type="genus" reg="Trichoderma">Trichoderma</tp:taxon-name-part> <tp:taxon-name-part taxon-name-part-type="species" reg="breve">breve</tp:taxon-name-part></tp:taxon-name></italic>.</p></tp:treatment-sec><tp:treatment-sec sec-type="material" id="SECID0ECZAG"><title>Type.</title><p>China. Chaoyang District, Beijing, <named-content xmlns:xlink="http://www.w3.org/1999/xlink" content-type="dwc:verbatimCoordinates" xlink:type="simple"><named-content content-type="geo-json" specific-use="{&#34;type&#34;:&#34;Point&#34;,&#34;coordinates&#34;:[116.393611,40.011389]}" id="NCID0ELZAG" xlink:type="simple">40°0'41"N, 116°23'37"E</named-content></named-content>, ca. 35 m elev., 19 Oct 2018, isolated from soil, Jing Z. Sun (<abbrev xmlns:xlink="http://www.w3.org/1999/xlink" content-type="institution" xlink:title="Herbarium Mycologicum Academiae Sinicae" id="ABBRID0EQZAG" xlink:type="simple">HMAS</abbrev> 248254, holotype), ex-type culture <named-content xmlns:xlink="http://www.w3.org/1999/xlink" content-type="dwc:institutional_code" xlink:type="simple">CGMCC</named-content> 3.19695.</p></tp:treatment-sec><tp:treatment-sec sec-type="description" id="SECID0E4ZAG"><title>Description.</title><p>On <abbrev xmlns:xlink="http://www.w3.org/1999/xlink" xlink:title="cornmeal dextrose agar" id="ABBRID0ED1AG" xlink:type="simple">CMD</abbrev> after 72 h, colony radius covering the plate at 25 °C and 30 °C, 11–12 mm at 35 °C. Colony hyaline, indistinctly radial; Aerial inconspicuous. No diffusing pigment, not distinct odor (Fig. <xref ref-type="fig" rid="F6">5B</xref>). Conidial production noted after 5 days, starting around the original inoculum. Small pustules formed at the colony margin, first white, olivaceous after 6 d, with hairs protruding beyond the surface. Chlamydospores unobserved.</p><p>On PDA after 72 h, colony radius 55–58 mm at 25 °C, covering the plate at 30 °C, 8–9 mm at 35 °C. Colony white to yellow-white; mycelium dense and radial. Aerial conspicuous. No diffusing pigment, not distinct odor (Fig. <xref ref-type="fig" rid="F6">5A</xref>). Conidial production noted after 3 days, starting around the inoculum, effuse in the aerial hyphae, first white, turning green after 4 d. Chlamydospores unobserved.</p><fig id="F6" position="float" orientation="portrait"><object-id xmlns:xlink="http://www.w3.org/1999/xlink" content-type="doi" xlink:type="simple">10.3897/mycokeys.73.51424.figure5</object-id><object-id xmlns:xlink="http://www.w3.org/1999/xlink" content-type="arpha" xlink:type="simple">01EBB3C5-D093-5DF0-9AB6-EF207E196C79</object-id><label>Figure 5.</label><caption><p><italic><tp:taxon-name><tp:taxon-name-part taxon-name-part-type="genus" reg="Trichoderma">Trichoderma</tp:taxon-name-part> <tp:taxon-name-part taxon-name-part-type="species" reg="zelobreve">zelobreve</tp:taxon-name-part></tp:taxon-name></italic> (<named-content xmlns:xlink="http://www.w3.org/1999/xlink" content-type="dwc:institutional_code" xlink:type="simple">CGMCC</named-content> 3.19695). Cultures at 25 °C after 3 days (<bold>A</bold> on PDA <bold>B</bold> on <abbrev xmlns:xlink="http://www.w3.org/1999/xlink" xlink:title="cornmeal dextrose agar" id="ABBRID0EQ2AG" xlink:type="simple">CMD</abbrev><bold>C</bold> on <abbrev xmlns:xlink="http://www.w3.org/1999/xlink" xlink:title="synthetic low nutrient agar" id="ABBRID0EW2AG" xlink:type="simple">SNA</abbrev>) <bold>D</bold> conidiation pustules on <abbrev xmlns:xlink="http://www.w3.org/1999/xlink" xlink:title="cornmeal dextrose agar" id="ABBRID0E32AG" xlink:type="simple">CMD</abbrev> after 10 days <bold>E</bold> conidiation pustules on <abbrev xmlns:xlink="http://www.w3.org/1999/xlink" xlink:title="synthetic low nutrient agar" id="ABBRID0EC3AG" xlink:type="simple">SNA</abbrev> after 10 d <bold>F</bold> conidiophores <bold>G, I</bold> conidiophores and phialides <bold>H</bold> phialides with conidia <bold>J</bold> conidia. Scale bars: 25 µm (<bold>F</bold>); 10 µm (<bold>G–J</bold>).</p></caption><graphic xmlns:xlink="http://www.w3.org/1999/xlink" xlink:href="mycokeys-73-109-g006.jpg" position="float" orientation="portrait" xlink:type="simple" id="oo_461095.jpg"><uri content-type="original_file" xlink:type="simple">https://binary.pensoft.net/fig/461095</uri></graphic></fig><p>On <abbrev xmlns:xlink="http://www.w3.org/1999/xlink" xlink:title="synthetic low nutrient agar" id="ABBRID0EZ3AG" xlink:type="simple">SNA</abbrev> after 72 h, colony radius 62–63 mm at 25 °C, covering the plate at 30 °C, 7–8 mm at 35 °C. Colony hyaline, regularly circular; mycelium loose. Aerial conspicuous. No diffusing pigment, not distinct odor (Fig. <xref ref-type="fig" rid="F6">5A</xref>). Conidial production noted after 2 days, starting around the inoculum, effuse in the aerial hyphae. Small pustules formed along with two concentric rings, first white, turning yellow-green after 3 d, with hairs protruding beyond the surface. Conidiophores pyramidal with opposing branches, the distance between branches relatively large (Fig. <xref ref-type="fig" rid="F6">5F</xref>). Phialides, sometimes solitary, often paired or in whorls of 2–3 (Fig. <xref ref-type="fig" rid="F6">5F</xref>); whorls typically cruciate but often nearly verticillate; rarely conidiophores nodose and phialides disposed in more or less botryose clusters (Fig. <xref ref-type="fig" rid="F6">5G, H</xref>). Phialides ampulliform to lageniform, often constricted below the tip to form a narrow neck, hyaline (Fig. <xref ref-type="fig" rid="F6">5G, H, I</xref>), (3.5–)4.0–6.0(–7.0) × (2.2–)2.6–3.2(–3.5) µm (<italic>x̄</italic>= 4.8× 2.9 μm, n = 30), length/width ratio (1.1–)1.4–2.1(–2.5) (<italic>x̄</italic>= 1.5, n = 30), base 1.4–2.1 μm (<italic>x̄</italic>= 1.7 μm). Conidia ovoid to subglobose, smooth, hyaline when young, becoming green to dark green with age, (2.0–)2.3–2.6(–2.9) × (1.5–)1.8–2.2(–2.5) µm (<italic>x̄</italic>= 2.4 × 2.0 μm, n = 30), length/width ratio (0.8–)1.1–1.4(–1.7) (<italic>x̄</italic>= 1.2, n = 30) (Fig. <xref ref-type="fig" rid="F6">5J</xref>). Chlamydospores unobserved.</p></tp:treatment-sec><tp:treatment-sec sec-type="Additional specimen examined" id="SECID0E64AG"><title>Additional specimen examined.</title><p>China. Chaoyang District, Beijing, <named-content xmlns:xlink="http://www.w3.org/1999/xlink" content-type="dwc:verbatimCoordinates" xlink:type="simple"><named-content content-type="geo-json" specific-use="{&#34;type&#34;:&#34;Point&#34;,&#34;coordinates&#34;:[116.393611,40.011389]}" id="NCID0EI5AG" xlink:type="simple">40°0'41"N, 116°23'37"E</named-content></named-content>, ca. 35 m elev., isolated from soil, 19 Oct 2018, Jing Z. Sun, living culture <named-content xmlns:xlink="http://www.w3.org/1999/xlink" content-type="dwc:institutional_code" xlink:type="simple">CGMCC</named-content> 3.19696.</p></tp:treatment-sec><tp:treatment-sec sec-type="Teleomorph" id="SECID0EV5AG"><title>Teleomorph.</title><p>Undetermined.</p><p><bold>Note.</bold> Characterized by tree-like conidiophores, branches paired or in whorls of 3–4, ampulliform to lageniform (4.0–6.0 × 2.6–3.2 μm), ovoid to subglobose conidia (2.2–2.6 × 1.8–2.2 μm). Differs from <italic><tp:taxon-name><tp:taxon-name-part taxon-name-part-type="genus" reg="Trichoderma">Trichoderma</tp:taxon-name-part> <tp:taxon-name-part taxon-name-part-type="species" reg="breve">breve</tp:taxon-name-part></tp:taxon-name></italic> by shorter phialides and smaller conidia, as well as the cultural characteristics and growth rates.</p></tp:treatment-sec></tp:taxon-treatment>
